# Supplementary material for: Recent Records on Bacterial Opportunistic Infections via the Dietary Route
Source: Microorganisms. 2023 Dec 29;12(1):69. doi: 10.3390/microorganisms12010069 (PMC10819555; doi:10.3390/microorganisms12010069)
Supplement: Supplementary file 1 [file microorganisms-12-00069-s001.zip]

Archive with 1 entries (1 files):
- microorganisms-2775094-supplementary.pdf
